# Supplementary material for: Assessing the feasibility of large language models to identify top research priorities in enhanced external counterpulsation
Source: PLoS One. 2025 Apr 15;20(4):e0305442. doi: 10.1371/journal.pone.0305442 (PMC11999140; doi:10.1371/journal.pone.0305442)
Supplement: S1 File — (ZIP) [file pone.0305442.s001.zip]

Archive with 4 entries (4 files):
- raw data and results --- ERNIE Botts 2.docx
- raw data and results --- ERNIE Botts.docx
- raw data and results --- ChatGPT .docx
- raw data and results --- ChatGPT 2.docx
